# Supplementary material for: Multivariate techniques enable a biochemical classification of children with autism spectrum disorder versus typically‐developing peers: A comparison and validation study
Source: Bioeng Transl Med. 2018 Jun 19;3(2):156–65. doi: 10.1002/btm2.10095 (PMC6063877; doi:10.1002/btm2.10095)
Supplement: Supplementary file 1 — Supporting Information 1 [file BTM2-3-156-s001.xlsx]

## Sheet: Sheet1
Patient Number	Methionine	SAM	SAH	SAM/SAH	Adenosine	Homocysteine	tCysteine	Glu-Cys	Cys-Gly	tGSH	fGSH	GSSG	fGSH/GSSG	tGSH/GSSG	Chlorotyrosine	Nitrotyrosine	Tyrosine	Tryptophane	fCystine	fCysteine	fCystine/fCysteine	% oxidized
	uM	nM	nM		uM	uM	uM	uM	uM	uM	uM	uM			nM	nM	uM	uM	nM	nM
1	22.67	63.18	16.29	3.87845	0.186	6.56	201.38	1.526	38.6	5.04	1.745	0.188	9.28191	26.8085	40.91	51.89	38.45	35.08	22.45	20.69	1.08507	0.177275
2	23.02	59.02	19.51	3.02512	0.141	4.72	183.05	1.663	43.52	5.58	1.658	0.149	11.1275	37.4497	52.35	49.04	39.19	44.66	18.87	19.03	0.991592	0.152352
3	22.56	63.85	19.44	3.28447	0.266	6.12	189.66	1.864	58.26	6.23	1.908	0.179	10.6592	34.8045	38.06	63.97	55.18	48.14	17.33	18.02	0.961709	0.157988
4	19.26	51.69	15.31	3.37622	0.133	4.73	196.19	2.196	41.39	6.82	1.664	0.269	6.18587	25.3532	51.59	68.42	40.21	41.32	20.74	19.87	1.04378	0.244323
5	27.12	67.94	20.16	3.37004	0.163	5.88	207.95	1.533	41.09	4.17	1.385	0.149	9.2953	27.9866	46.93	63.15	42.63	44.25	19.66	19.22	1.02289	0.177065
6	19.28	62.17	22.03	2.82206	0.235	5.92	209.12	2.174	53.18	6.79	1.855	0.187	9.91979	36.3102	39.66	58.49	39.12	32.91	19.45	20.86	0.932407	0.167788
7	20.47	58.11	20.51	2.83325	0.165	4.83	211.03	1.804	55.12	5.72	1.793	0.137	13.0876	41.7518	44.72	66.19	52.97	43.52	21.89	20.79	1.05291	0.132559
8	20.07	64.32	19.83	3.24357	0.159	4.21	193.17	1.506	42.23	4.54	1.492	0.158	9.44304	28.7342	41.28	52.9	44.76	42.11	20.42	18.66	1.09432	0.174779
9	23.77	52.08	20.62	2.5257	0.177	4.63	215.88	1.809	44.51	8.92	1.943	0.229	8.48472	38.952	26.18	32.76	38.56	35.73	24.06	22.98	1.047	0.190754
10	26.12	58.17	21.05	2.76342	0.161	6.91	204.56	1.906	51.45	5.39	2.237	0.243	9.20576	22.1811	45.15	42.07	58.04	41.36	20.68	19.31	1.07095	0.17848
11	24.1	56.33	18.04	3.12251	0.246	5.38	198.15	2.498	48.66	7.69	2.451	0.282	8.69149	27.2695	38.18	49.22	39.45	37.66	18.23	20.45	0.891443	0.187065
12	22.63	63.78	17.29	3.68884	0.287	4.46	162.34	1.614	32.78	5.15	1.859	0.228	8.15351	22.5877	49.75	57.86	33.49	32.95	17.58	16.45	1.06869	0.196976
13	35.66	69.21	28.66	2.41486	0.124	8.03	186.07	1.553	31.43	4.33	1.423	0.251	5.66932	17.251	41.66	64.96	65.95	52.8	21.56	19.73	1.09275	0.260779
14	19.45	55.08	18.66	2.95177	0.143	4.82	168.46	1.439	38.03	4.08	1.511	0.231	6.54113	17.6623	48.94	62.74	58.18	43.62	17.87	17.14	1.04259	0.234161
15	18.35	52.78	19.56	2.69836	0.237	5.12	197.11	1.906	41.77	6.37	1.725	0.156	11.0577	40.8333	32.08	51.33	36.18	31.68	22.18	22.98	0.965187	0.153166
16	18.46	63.18	20.87	3.02731	0.128	4.26	186.59	1.869	49.23	5.35	1.844	0.207	8.90821	25.8454	48.93	42.93	44.57	44.17	18.69	17.41	1.07352	0.183348
17	19.03	48.03	18.94	2.5359	0.139	5.44	186.35	1.538	42.37	4.28	1.519	0.195	7.78974	21.9487	55.86	79.32	48.83	44.09	22.18	20.04	1.10679	0.204295
18	19.22	57.43	17.58	3.26678	0.158	4.56	221.9	1.622	49.14	5.59	1.709	0.206	8.29612	27.1359	52.15	59.14	33.98	34.19	22.08	21.69	1.01798	0.194248
19	20.59	59.16	21.62	2.73636	0.219	6.16	217.03	1.926	45.07	6.09	1.735	0.233	7.44635	26.1373	42.18	44.93	42.17	27.13	20.58	19.02	1.08202	0.211722
20	24.78	66.78	16.31	4.09442	0.165	4.22	193.89	2.309	39.68	7.66	2.184	0.236	9.25424	32.4576	41.58	58.91	41.65	31.88	19.29	21.43	0.90014	0.177711
21	16.87	47.88	20.06	2.38684	0.153	4.89	190.47	1.553	32.59	4.13	1.529	0.162	9.43827	25.4938	40.82	53.28	43.26	30.87	19.23	17.44	1.10264	0.174852
22	16.72	49.17	23.17	2.12214	0.265	7.83	203.66	2.341	55.08	7.15	1.904	0.173	11.0058	41.3295	34.19	58.92	30.14	28.46	21.05	23.83	0.88334	0.153778
23	15.91	51.62	19.61	2.63233	0.174	4.06	193.45	1.748	42.18	6.23	1.737	0.286	6.07343	21.7832	35.82	62.34	28.83	33.22	20.17	19.27	1.0467	0.247726
24	17.02	45.18	21.98	2.05551	0.193	5.22	168.05	1.663	38.66	5.98	1.625	0.161	10.0932	37.1429	49.93	74.58	32.47	29.35	17.62	17.38	1.01381	0.165383
25	23.84	54.29	18.71	2.90166	0.166	5.12	189.14	1.558	37.29	4.65	1.566	0.162	9.66667	28.7037	35.18	47.27	41.36	38.53	22.67	21.44	1.05737	0.171429
26	22.56	55.02	19.72	2.79006	0.176	4.89	171.26	1.612	45.18	5.64	1.538	0.161	9.5528	35.0311	42.39	56.83	56.74	42.53	20.17	18.56	1.08675	0.173118
27	23.73	62.16	23.67	2.62611	0.253	6.75	215.91	1.705	49.71	5.23	1.524	0.205	7.43415	25.5122	41.6	53.18	42.07	35.18	22.28	21.46	1.03821	0.211996
28	28.03	64.98	19.48	3.33573	0.194	5.86	207.49	1.709	43.16	5.24	1.768	0.153	11.5556	34.2484	45.7	42.85	29.73	29.6	20.57	19.39	1.06086	0.147541
29	26.12	59.02	29.77	1.98253	0.268	6.72	221.28	1.864	52.03	6.23	1.735	0.153	11.3399	40.719	34.51	41.16	41.56	35.18	23.68	25.8	0.917829	0.149927
30	25.14	62.34	21.05	2.96152	0.177	5.21	178.53	1.664	54.62	6.14	1.995	0.169	11.8047	36.3314	42.15	55.08	35.18	27.55	19.24	18.75	1.02613	0.144878
31	21.48	58.61	19.56	2.99642	0.142	4.73	171.23	1.883	49.43	6.35	1.948	0.258	7.55039	24.6124	38.61	62.82	22.69	32.41	21.73	19.26	1.12825	0.209416
32	16.39	42.88	22.07	1.94291	0.198	4.83	183.07	1.665	35.98	5.73	1.795	0.191	9.39791	30	51.78	68.15	38.12	35.81	19.83	18.02	1.10044	0.175471
33	14.66	46.06	18.21	2.52938	0.164	5.52	171.44	1.907	45.72	7.86	1.807	0.224	8.06696	35.0893	32.92	41.22	29.03	37.41	19.56	17.24	1.13457	0.19867
34	17.65	51.94	24.79	2.0952	0.289	9.89	221.67	1.442	39.32	4.93	1.549	0.285	5.43509	17.2982	44.05	57.03	35.66	41.55	23.7	21.95	1.07973	0.268995
35	22.74	66.14	21.83	3.02978	0.276	6.57	191.56	1.425	38.97	4.07	1.463	0.166	8.81325	24.5181	42.33	64.17	40.89	22.39	23.18	22.55	1.02794	0.184958
36	25.02	54.82	28.12	1.9495	0.231	6.39	195.15	1.945	55.98	6.58	1.804	0.242	7.45455	27.1901	42.87	55.48	47.69	33.19	22.74	23.06	0.986123	0.211538
37	18.45	52.58	18.35	2.8654	0.167	4.42	178.91	1.722	53.26	6.02	1.825	0.248	7.35887	24.2742	41.63	49.13	41.17	38.52	22.67	20.45	1.10856	0.213701
38	19.06	53.93	18.66	2.89014	0.229	4.92	173.54	1.598	37.16	4.55	1.605	0.178	9.01685	25.5618	52.37	71.48	35.43	28.65	19.02	17.31	1.09879	0.18154
39	24.68	59.02	20.07	2.94071	0.152	5.34	226.81	1.448	33.98	4.07	1.755	0.182	9.64286	22.3626	48.91	53.13	40.55	42.13	22.76	20.84	1.09213	0.171779
40	21.76	58.04	17.45	3.32607	0.182	4.72	184.22	1.659	38.45	5.19	1.732	0.194	8.92784	26.7526	39.62	42.88	37.12	28.61	22.51	21.63	1.04068	0.183019
41	23.12	65.18	22.74	2.86631	0.239	3.93	227.63	2.174	61.22	7.88	2.045	0.218	9.38073	36.1468	39.05	47.15	43.61	38.15	21.83	23.85	0.915304	0.175736
42	16.9	45.86	21.08	2.17552	0.202	6.97	210.65	1.806	52.9	5.81	1.629	0.183	8.90164	31.7486	43.09	52.3	36.19	32.88	20.69	21.4	0.966822	0.183459
43	19.55	51.23	19.18	2.67	0.173	4.41	226.8	1.751	46.23	8.84	1.632	0.197	8.28	44.87	38.65	49.14	47.92	31.67	23.38	21.62	1.08	0.194472
44	18.29	51.77	20.17	2.56668	0.155	4.12	201.89	2.016	46.16	7.32	2.017	0.165	12.2242	44.3636	39.42	46.11	39.41	31.06	21.85	20.92	1.04446	0.140605
45	21.06	58.17	20.35	2.85848	0.248	4.27	198.04	1.806	54.25	6.98	1.742	0.143	12.1818	48.8112	38.81	44.65	49.03	35.19	19.88	21.52	0.923792	0.141026
46	26.84	58.93	20.56	2.86625	0.194	4.94	219.06	1.566	54.17	7.96	1.846	0.172	10.7326	46.2791	38.51	54.09	32.15	27.75	18.53	21.09	0.878615	0.157078
47	22.67	51.25	20.75	2.47	0.154	5.62	212.63	1.868	52.66	8.43	1.875	0.271	6.92	31.11	39.18	37.61	29.54	31.85	22.76	21.95	1.04	0.224245
48	25.47	53.09	21.35	2.48665	0.169	6.15	187.17	1.811	35.73	5.17	1.52	0.143	10.6294	36.1538	31.89	43.18	29.18	35.52	19.39	17.32	1.11952	0.158361
49	21.38	57.89	25.77	2.25	0.229	7.26	208.21	1.422	41.03	4.92	1.381	0.259	5.33	19	40.73	53.89	38.77	35.18	21.26	20.13	1.06	0.272775
50	22.52	52.28	20.67	2.53	0.238	6.11	220.66	1.867	40.13	7.43	1.908	0.165	11.56	45.03	27.96	33.98	36.14	25.62	19.48	20.61	0.95	0.147453
51	17.44	51.24	20.55	2.49	0.172	4.77	210.42	1.759	52.7	6.24	1.779	0.189	9.41	33.02	42.8	51.77	46.21	26.52	22.78	23.53	0.97	0.175243
52	18.44	42.03	25.98	1.62	0.204	4.29	183.71	1.404	32.96	4.88	1.541	0.219	7.04	22.28	40.37	52.85	43.52	29.19	20.86	19.23	1.08	0.221324
53	23.61	56.28	18.91	2.98	0.148	4.12	174.13	1.898	39.02	7.26	1.776	0.207	8.58	35.07	29.66	35.18	39.86	29.71	18.54	19.17	0.97	0.189041
54	21.15	51.66	17.35	2.98	0.158	3.87	219.55	1.595	35.89	5.33	1.648	0.211	7.81	25.26	36.98	45.02	32.63	24.68	21.66	20.39	1.06	0.203865
55	23.44	62.06	19.07	3.25433	0.161	3.96	186.22	1.644	33.78	5.03	1.513	0.22	6.87727	22.8636	35.04	52.38	25.72	28.57	19.66	18.55	1.05984	0.225294
56	24.78	59.18	21.73	2.72342	0.235	5.67	189.04	1.505	39.62	5.61	1.884	0.173	10.8902	32.4277	45.63	74.82	40.78	31.03	22.79	21.6	1.05509	0.155157
57	15.82	43.02	27.09	1.59	0.216	6.89	226.5	1.822	54.91	6.39	1.844	0.218	8.46	29.31	33.06	38.57	29.16	20.73	24.71	26.29	0.94	0.191228
58	19.02	51.44	27.89	1.84439	0.247	6.03	229.62	1.726	41.66	7.83	1.877	0.168	11.1726	46.6071	37.55	58.02	28.65	29.76	23.87	27.38	0.871804	0.15183
59	16.47	43.72	21.5	2.03349	0.169	4.79	207.43	1.583	34.51	5.39	1.729	0.205	8.43415	26.2927	41.65	38.53	27.34	30.77	22.08	24.12	0.915423	0.191678
60	18.91	50.86	26.81	1.9	0.246	6.25	193.08	1.704	51.65	5.71	1.631	0.183	8.91	31.2	31.59	44.19	41.32	23.07	20.75	22.97	0.9	0.183275
61	19.02	45.16	31.56	1.43	0.282	7.12	207.93	1.815	55.63	6.63	1.725	0.247	6.98	26.84	45.83	49.36	39.65	24.71	25.6	27.51	0.93	0.222623
62	25.18	54.17	22.46	2.41	0.184	4.85	185.03	1.562	36.28	4.93	1.696	0.193	8.79	25.54	39.05	52.38	34.79	25.65	23.77	22.68	1.05	0.185399
63	17.82	43.68	22.74	1.92084	0.254	5.23	195.31	1.683	34.51	5.28	1.776	0.229	7.75546	23.0568	31.26	46.79	29.08	25.44	21.6	20.81	1.03796	0.205013
64	19.71	50.34	21.57	2.3338	0.106	3.71	174.85	1.649	38.95	5.34	1.861	0.185	10.0595	28.8649	35.65	61.76	35.61	34.67	19.26	17.42	1.10563	0.165845
65	16.45	48.92	20.96	2.33397	0.132	4.88	212.09	1.641	36.94	5.77	1.681	0.262	6.41603	22.0229	26.37	57.85	26.57	28.75	20.73	22.36	0.927102	0.237642
66	15.92	51.25	18.06	2.83776	0.176	4.65	210.64	1.482	32.08	4.75	1.518	0.187	8.11765	25.4011	35.66	68.12	32.6	26.91	23.97	23.96	1.00042	0.197674
67	21.68	52.48	28.64	1.8324	0.288	6.89	210.63	1.421	41.29	5.46	1.624	0.193	8.41451	28.2902	38.12	40.75	35.68	30.61	20.75	19.63	1.05706	0.19204
68	17.22	43.02	22.16	1.94134	0.179	4.27	201.57	1.507	53.66	4.92	1.513	0.216	7.00463	22.7778	29.49	52.34	31.03	32.43	20.69	21.92	0.943887	0.222108
69	27.81	58.91	18.35	3.21035	0.185	4.96	192.34	2.184	48.25	7.19	1.906	0.244	7.81148	29.4672	38.51	56.77	42.15	35.18	20.06	18.44	1.08785	0.203843
70	26.79	56.78	25.76	2.20419	0.151	5.63	206.44	1.765	57.86	6.25	1.826	0.217	8.41475	28.8018	29.16	32.35	31.58	27.86	20.65	21.09	0.979137	0.192035
71	20.42	51.58	19.31	2.67115	0.163	3.42	196.04	2.015	44.16	7.66	2.376	0.204	11.6471	37.549	28.63	42.38	30.77	32.19	22.71	24.78	0.916465	0.146552
72	14.76	42.28	22.69	1.86338	0.154	3.64	198.45	1.309	36.24	4.93	1.574	0.195	8.07179	25.2821	41.65	57.64	25.49	27.51	21.65	20.55	1.05353	0.198574
73	19.87	48.43	15.49	3.12653	0.187	5.45	200.65	1.457	43.56	5.2	1.515	0.197	7.69036	26.3959	29.55	45.21	45.11	35.63	20.67	19.64	1.05244	0.206391
74	15.08	42.78	27.93	1.53169	0.172	5.38	205.23	1.663	51.09	6.59	1.733	0.184	9.41848	35.8152	27.05	41.66	35.68	30.59	21.09	23.14	0.911409	0.175155
75	21.65	51.98	21.42	2.4267	0.219	6.43	223.79	1.895	58.91	8.04	2.169	0.218	9.94954	36.8807	24.79	35.52	33.79	42.63	23.89	25.43	0.939442	0.16737
76	14.98	43.18	27.63	1.56279	0.218	7.72	215.18	1.762	52.14	6.15	1.574	0.142	11.0845	43.3099	31.14	45.61	46.29	47.31	23.56	22.8	1.03333	0.152853
77	13.44	41.88	20.57	2.03597	0.224	6.16	221.04	1.453	55.06	5.57	1.502	0.163	9.21472	34.1718	35.09	53.88	30.42	35.63	24.61	22.98	1.07093	0.178337
78	17.33	47.66	34.83	1.36836	0.278	10.23	207.89	1.636	34.98	5.66	1.505	0.127	11.8504	44.5669	33.57	48.09	52.08	28.61	21.05	22.64	0.92977	0.1444
79	24.68	58.24	23.07	2.52449	0.183	4.34	196.73	1.862	44.93	6.31	1.766	0.198	8.91919	31.8687	30.77	42.25	31.72	22.06	20.78	22.19	0.936458	0.183164
80	22.46	50.67	20.6	2.45971	0.172	5.48	179.44	1.905	43.59	7.54	1.937	0.215	9.0093	35.0698	39.02	50.81	33.64	22.71	23.44	21.87	1.07179	0.181665
81	21.87	52.47	24.08	2.17899	0.19	5.66	181.35	1.623	42.77	4.89	1.626	0.235	6.91915	20.8085	53.69	47.88	30.8	19.68	23.94	20.52	1.16667	0.224237
82	24.51	46.98	17.34	2.70934	0.185	6.22	186.26	1.532	45.86	5.59	1.644	0.185	8.88649	30.2162	40.35	43.97	31.52	25.66	22.07	20.15	1.09529	0.183714
83	27.44	65.16	21.96	2.96721	0.215	4.85	224.08	1.741	49.05	5.93	1.645	0.229	7.18341	25.8952	42.18	54.97	43.27	27.12	19.66	23.45	0.83838	0.217784
84	21.35	54.07	24.18	2.23615	0.212	5.04	183.19	1.612	52.63	4.98	1.517	0.241	6.29461	20.6639	46.08	65.52	26.88	20.58	21.28	20.35	1.0457	0.241121
85	16.37	49.02	24.65	1.98864	0.215	4.82	191.26	1.521	35.98	6.02	1.773	0.235	7.54468	25.617	39.47	38.51	38.66	29.75	23.85	20.69	1.15273	0.209541
86	19.65	46.64	23.19	2.01121	0.197	4.69	185.16	1.609	33.65	4.83	1.578	0.215	7.33953	22.4651	56.12	75.02	31.07	25.14	22.17	19.44	1.14043	0.214143
87	16.83	47.82	23.16	2.06477	0.194	5.48	193.62	1.508	42.58	4.56	1.431	0.217	6.59447	21.0138	42.74	61.18	25.13	23.49	23.16	21.92	1.05657	0.232708
88	16.48	45.82	25.94	1.76638	0.241	4.86	214.59	1.528	29.08	5.94	1.695	0.211	8.03318	28.1517	59.06	61.89	37.69	31.6	22.65	21.07	1.07499	0.199339
89	17.82	49.39	18.58	2.65823	0.211	5.41	208.34	1.432	37.94	5.32	1.531	0.228	6.71491	23.3333	42.39	59.43	47.03	26.77	21.86	20.62	1.06014	0.229492
90	18.55	52.97	23.4	2.26368	0.196	6.29	221.68	1.582	45.18	6.09	1.705	0.193	8.8342	31.5544	53.08	67.11	28.15	24.63	23.75	24.02	0.988759	0.184601
91	21.04	49.73	18.75	2.65	0.162	5.85	185.06	1.626	47.72	5.92	1.636	0.179	9.14	33.07	35.26	53.95	32.09	28.63	21.06	20.68	1.02	0.179539
92	22.69	63.08	22.34	2.82	0.183	5.39	196.17	1.966	44.61	7.83	1.904	0.182	10.46	43.02	29.15	44.73	24.85	26.78	21.23	20.94	1.01	0.160494
93	25.91	63.91	19.02	3.36015	0.153	5.17	188.15	1.825	45.02	6.72	1.873	0.183	10.235	36.7213	27.82	48.75	29.76	31.08	20.68	19.36	1.06818	0.163466
94	17.53	48.02	21.98	2.18	0.243	6.13	215.57	1.704	35.26	6.69	1.806	0.192	9.41	34.84	32.69	43.92	32.96	28.45	21.53	22.07	0.98	0.175342
95	18.68	52.83	21.57	2.44924	0.139	4.95	179.06	1.749	46.75	5.84	1.655	0.202	8.19307	28.9109	33.65	53.81	28.03	22.62	21.83	18.55	1.17682	0.196212
96	26.11	58.02	19.83	2.92587	0.178	4.67	191.23	1.844	39.16	6.12	1.904	0.195	9.7641	31.3846	36.28	42.07	30.62	33.85	19.36	20.79	0.931217	0.170009
97	25.68	51.66	21.02	2.46	0.143	6.76	202.56	1.755	35.18	6.59	1.722	0.184	9.36	35.82	41.67	47.12	33.67	32.98	21.48	23.85	0.9	0.176077
98	24.86	63.44	24.98	2.53963	0.209	7.22	219.57	1.902	51.87	6.43	2.015	0.176	11.4489	36.5341	25.53	36.14	32.98	27.52	22.08	22.52	0.980462	0.148711
99	24.61	63.17	20.38	3.1	0.184	5.82	203.34	1.538	37.14	5.93	1.738	0.204	8.52	29.07	37.16	48.55	30.71	26.69	23.98	21.65	1.11	0.190121
100	19.06	51.22	17.59	2.91	0.195	4.26	182.38	1.491	45.39	4.75	1.553	0.218	7.12	21.79	47.22	62.18	28.15	22.55	20.47	19.84	1.03	0.219206
101	19.61	57.12	24.77	2.30602	0.192	5.71	220.59	1.429	38.35	4.19	1.511	0.215	7.02791	19.4884	43.85	62.38	35.77	34.67	24.15	23.66	1.02071	0.221535
102	17.58	51.65	21.36	2.41807	0.148	4.68	181.66	1.487	41.64	4.39	1.491	0.231	6.45455	19.0043	42.37	59.87	22.71	24.96	21.44	19.51	1.09892	0.236559
103	18.32	48.03	21.35	2.24965	0.161	5.26	214.08	1.558	34.13	4.35	1.486	0.186	7.98925	23.3871	47.36	54.17	37.94	41.22	21.03	22.79	0.922773	0.200215
104	18.43	61.45	21.65	2.83834	0.192	6.16	219.03	1.873	45.59	5.32	1.843	0.168	10.9702	31.6667	41.33	53.19	37.65	26.11	22.67	24.15	0.938716	0.154199
105	19.38	51.88	17.65	2.93938	0.216	4.96	164.51	1.562	42.07	5.61	1.576	0.143	11.021	39.2308	34.93	42.07	35.67	34.06	18.68	17.33	1.0779	0.153598
106	22.09	57.73	25.86	2.23241	0.192	7.18	197.04	1.739	51.43	4.86	1.522	0.174	8.74713	27.931	42.15	57.66	38.44	32.93	22.35	20.04	1.11527	0.186096
107	21.63	57.61	19.62	2.93629	0.195	4.42	192.44	2.165	38.25	7.24	1.926	0.224	8.59821	32.3214	37.14	49.35	42.13	30.47	23.89	21.55	1.10858	0.188711
108	25.79	63.89	23.18	2.75626	0.152	4.76	197.12	1.803	44.85	5.58	1.733	0.237	7.31224	23.5443	43.19	52.71	51.19	28.54	21.43	19.86	1.07905	0.214771
109	23.72	52.67	20.35	2.58821	0.246	6.05	213.08	1.922	46.03	7.15	1.931	0.208	9.28365	34.375	35.48	51.77	52.72	31.77	21.62	23.71	0.911852	0.177248
110	26.43	56.07	24.66	2.27372	0.193	7.13	215.97	1.627	40.37	5.58	1.644	0.221	7.43891	25.2489	33.85	56.29	50.66	29.55	25.82	22.14	1.16621	0.211889
111	18.91	45.38	21.79	2.08261	0.219	4.51	195.69	1.754	51.92	5.67	1.773	0.186	9.53	30.4839	47.92	52.44	36.98	23.69	18.55	19.64	0.944501	0.173427
112	21.52	51.76	23.53	2.19975	0.205	6.16	169.11	1.933	55.31	6.89	1.832	0.216	8.48148	31.8981	41.87	57.83	36.78	29.53	22.17	20.35	1.08943	0.190813
113	23.47	54.87	18.43	2.97721	0.142	5.39	208.45	2.298	35.07	7.44	1.954	0.223	8.76233	33.3632	43.19	53.15	37.05	39.02	22.41	24.85	0.901811	0.185833
114	17.38	38.71	20.44	1.89384	0.183	6.45	192.41	1.664	38.17	4.86	1.537	0.206	7.46117	23.5922	39.96	51.69	34.55	27.93	24.95	22.75	1.0967	0.21139
115	16.35	45.16	18.25	2.47452	0.164	6.43	208.32	1.785	55.27	6.12	1.795	0.188	9.54787	32.5532	27.45	38.95	38.51	33.78	20.45	22.19	0.921586	0.173192
116	20.54	52.08	24.59	2.11793	0.275	8.12	221.14	1.613	51.23	5.52	1.584	0.208	7.61538	26.5385	35.27	43.69	45.69	25.72	25.35	24.19	1.04795	0.208
117	19.66	45.89	22.43	2.04592	0.185	5.67	193.52	1.485	51.95	4.87	1.497	0.205	7.30244	23.7561	41.06	63.24	29.85	30.19	24.7	22.15	1.11512	0.214997
118	25.37	56.08	23.65	2.37125	0.203	5.32	218.06	1.904	55.16	7.21	1.966	0.189	10.4021	38.1481	28.38	42.61	34.57	26.85	21.47	23.95	0.896451	0.161263
119	19.57	47.36	21.59	2.19361	0.188	5.98	195.12	1.662	38.19	6.32	1.903	0.183	10.3989	34.5355	37.04	48.98	23.85	28.13	23.41	23.86	0.98114	0.161305
120	16.73	41.09	19.62	2.09429	0.176	5.63	181.13	1.757	47.59	5.06	1.733	0.181	9.57459	27.9558	38.15	42.07	30.23	25.03	19.62	19.11	1.02669	0.172792
121	20.49	54.11	21.95	2.46515	0.174	4.72	196.73	1.833	46.67	7.64	2.156	0.237	9.09705	32.2363	30.68	47.12	34.71	32.66	23.87	22.88	1.04327	0.180228
122	19.44	48.21	20.98	2.2979	0.162	4.89	208.39	1.496	48.33	4.93	1.538	0.173	8.89017	28.4971	37.62	59.18	32.69	28.05	22.75	21.44	1.0611	0.183652
123	15.44	41.85	22.74	1.84037	0.194	5.17	186.58	1.398	40.82	3.79	1.522	0.192	7.92708	19.7396	32.41	63.17	25.71	23.19	24.65	22.17	1.11186	0.201469
124	19.66	53.17	23.89	2.22562	0.182	4.83	218.45	1.526	32.65	5.82	1.683	0.172	9.78488	33.8372	35.64	42.18	27.61	23.98	24.67	23.96	1.02963	0.169709
125	22.15	58.45	22.61	2.58514	0.205	4.12	209.63	1.715	53.29	5.71	1.622	0.161	10.0745	35.4658	27.88	36.83	29.84	25.62	22.16	23.85	0.92914	0.165638
126	22.45	59.02	24.66	2.39335	0.211	6.42	182.39	1.663	49.32	5.97	1.744	0.182	9.58242	32.8022	35.67	49.04	41.75	30.87	21.57	22.09	0.97646	0.172676
127	23.72	49.71	19.34	2.57032	0.177	5.04	193.78	1.997	47.18	7.19	1.958	0.204	9.59804	35.2451	31.95	38.77	32.68	28.05	21.04	20.76	1.01349	0.172443
128	19.36	49.53	21.18	2.33853	0.153	6.27	167.23	1.846	34.87	6.94	1.884	0.187	10.0749	37.1123	31.98	37.83	40.25	35.17	21.28	21.79	0.976595	0.165633
129	21.68	54.21	23.77	2.28061	0.178	5.61	189.03	1.633	48.61	4.76	1.511	0.163	9.26994	29.2025	38.41	51.66	42.51	37.23	23.45	21.38	1.09682	0.177463
130	19.98	52.64	21.75	2.42023	0.217	4.63	208.62	1.573	44.29	6.11	1.809	0.187	9.6738	32.6738	32.98	45.68	27.65	23.48	23.47	22.63	1.03712	0.171324
131	16.58	43.98	24.89	1.76697	0.186	5.69	191.82	1.525	41.53	4.88	1.604	0.203	7.90148	24.0394	41.73	59.12	25.59	21.17	24.98	23.17	1.07812	0.20199
132	21.65	58.14	22.68	2.56349	0.206	4.83	190.16	1.923	55.14	7.12	2.185	0.216	10.1157	32.963	31.66	36.82	35.02	30.64	22.65	22.15	1.02257	0.165075
133	14.63	43.54	22.04	1.9755	0.182	6.73	179.43	1.853	46.32	6.51	1.673	0.228	7.33772	28.5526	34.85	52.11	34.82	27.33	23.69	21.05	1.12542	0.214185
134	22.85	54.11	22.03	2.4562	0.203	7.21	227.06	2.187	52.16	7.12	1.942	0.185	10.4973	38.4865	25.17	36.74	30.25	23.04	23.78	23.95	0.992902	0.160035
135	16.54	45.12	21.92	2.05839	0.187	7.05	182.41	1.604	41.26	4.79	1.528	0.183	8.34973	26.1749	28.52	47.39	37.16	29.66	20.33	19.65	1.03461	0.193242
136	20.98	52.65	17.28	3.04688	0.157	5.42	215.94	1.629	40.85	6.84	2.082	0.203	10.2562	33.6946	24.98	38.25	39.45	35.68	21.35	23.88	0.894054	0.163183
137	19.69	44.95	20.86	2.15484	0.152	5.14	220.77	1.592	41.14	5.22	1.875	0.153	12.2549	34.1176	28.45	41.35	32.88	30.89	22.67	24.93	0.909346	0.140303
138	21.19	54.37	16.28	3.33968	0.158	4.21	195.62	1.862	46.92	5.56	1.626	0.205	7.93171	27.122	39.24	55.16	37.63	35.26	23.38	20.69	1.13001	0.201375
139	17.32	45.39	22.35	2.03087	0.226	7.45	188.35	1.655	45.26	4.88	1.406	0.174	8.08046	28.046	37.67	44.98	34.11	28.95	20.35	19.21	1.05934	0.198404
140	15.44	41.79	20.93	1.99666	0.196	5.03	187.14	2.038	44.98	5.88	1.766	0.226	7.81416	26.0177	29.03	35.16	29.82	30.66	22.11	20.69	1.06863	0.203787
141	21.56	54.32	16.25	3.34277	0.219	5.39	225.42	1.805	48.23	5.83	1.616	0.189	8.55026	30.8466	51.66	45.13	37.18	26.08	25.42	23.92	1.06271	0.189569
142	25.42	57.82	19.36	2.98657	0.154	4.36	193.12	1.644	37.28	4.12	1.588	0.174	9.12644	23.6782	32.93	46.18	31.24	20.72	21.52	21.13	1.01846	0.179752
143	20.53	62.54	19.23	3.25221	0.194	6.12	218.27	1.981	43.66	7.25	1.851	0.19	9.74211	38.1579	40.14	53.67	41.45	44.92	22.06	22.41	0.984382	0.170327
144	20.57	53.63	22.52	2.38144	0.2543	6.43	198.51	1.608	30.53	4.56	1.592	0.206	7.72816	22.1359	31.18	42.55	26.14	29.45	23.77	21.84	1.08837	0.205589
145	18.92	49.12	28.66	1.71389	0.265	8.37	183.06	1.565	52.18	5.47	1.486	0.303	4.90429	18.0528	36.85	58.63	23.75	26.12	25.52	21.44	1.1903	0.289675
146	19.63	63.18	22.71	2.78203	0.247	5.48	219.04	1.744	38.61	7.02	1.923	0.177	10.8644	39.661	31.66	42.15	37.53	25.46	25.81	23.55	1.09597	0.155468
147	22.16	52.64	18.37	2.86554	0.171	4.57	192.12	1.409	32.73	6.28	1.833	0.184	9.96196	34.1304	24.69	36.11	26.15	23.49	21.85	22.78	0.959175	0.167197
148	27.53	58.92	21.04	2.80038	0.183	5.22	189.14	1.694	49.04	7.11	1.905	0.162	11.7593	43.8889	26.09	28.35	27.62	32.11	20.35	23.16	0.87867	0.145357
149	14.26	48.19	18.52	2.60205	0.151	4.96	192.83	1.521	41.82	4.97	1.658	0.177	9.36723	28.0791	28.42	42.17	28.43	24.83	23.68	26.31	0.900038	0.175944
150	18.71	45.39	23.75	1.91116	0.177	5.07	183.16	1.805	35.08	5.36	1.653	0.163	10.1411	32.8834	28.15	34.73	27.55	26.59	18.75	21.46	0.873719	0.16473
151	23.68	56.85	26.19	2.17068	0.193	4.59	192.68	1.939	53.69	6.17	2.049	0.282	7.26596	21.8794	34.56	49.62	36.19	30.22	26.14	28.52	0.91655	0.215844
152	20.62	52.35	16.88	3.1013	0.172	5.68	202.83	1.816	48.22	7.15	1.833	0.194	9.44845	36.8557	22.39	25.61	35.16	27.84	24.82	22.59	1.09872	0.174696
153	22.37	55.62	24.11	2.30693	0.205	4.69	231.76	1.809	51.06	5.87	1.708	0.213	8.01878	27.5587	37.18	44.82	29.43	26.19	27.14	25.93	1.04666	0.199625
154	19.51	52.45	19.36	2.70919	0.184	4.58	182.14	1.665	43.69	4.84	1.616	0.241	6.70539	20.083	29.41	37.66	25.71	23.06	24.69	22.87	1.07958	0.229743
